# Supplementary material for: The Antitumor Potential of λ-Carrageenan Oligosaccharides on Gastric Carcinoma by Immunomodulation
Source: Nutrients. 2023 Apr 24;15(9):2044. doi: 10.3390/nu15092044 (PMC10181092; doi:10.3390/nu15092044)
Supplement: Supplementary file 1 [file nutrients-15-02044-s001.zip]

Archive with 1 entries (1 files):
- nutrients-2298192-supplementary.pdf
